# Supplementary material for: Clinical Characteristics and Outcomes of Endemic Mycoses After Solid Organ Transplantation: A Comprehensive Review
Source: Open Forum Infect Dis. 2024 Jan 22;11(3):ofae036. doi: 10.1093/ofid/ofae036 (PMC10913849; doi:10.1093/ofid/ofae036)
Supplement: ofae036_Supplementary_Data [file ofae036_supplementary_data.zip]

Archive with 2 entries (2 files):
- Supplementary Material, Appendix 1.docx
- Supplementary Material Appendix 2.docx
